# Supplementary material for: Copper Ion Removal Using a Waste-Plastic-Derived Hydrogel Adsorbent Prepared via Microwave-Assisted PET Aminolysis
Source: Gels. 2023 Nov 3;9(11):874. doi: 10.3390/gels9110874 (PMC10670419; doi:10.3390/gels9110874)
Supplement: Supplementary file 1 [file gels-09-00874-s001.zip]

Archive with 1 entries (1 files):
- gels-2687432-supplementary.pdf
